# Supplementary material for: Assessment of General and Sports Nutrition Knowledge, Dietary Habits, and Nutrient Intake of Physical Activity Practitioners and Athletes in Riyadh, Saudi Arabia
Source: Nutrients. 2023 Oct 12;15(20):4353. doi: 10.3390/nu15204353 (PMC10609935; doi:10.3390/nu15204353)
Supplement: Supplementary file 1 [file nutrients-15-04353-s001.zip]

Archive with 1 entries (1 files):
- nutrients-2627958-supplementary.docx
